# Supplementary material for: Reviving vacuum-dried encapsulated ram spermatozoa via ICSI after 2 years of storage
Source: Front Vet Sci. 2023 Nov 30;10:1270266. doi: 10.3389/fvets.2023.1270266 (PMC10720722; doi:10.3389/fvets.2023.1270266)
Supplement: Supplementary file 1 [file Table_1.XLSX]

## Sheet: Fatty acids means and SD
Spermatozoa Fatty Acids		Experimental Groups (EG)
		Fresh semen		Freeze Dry_Room Temp.		Freeze Dry_4C°		Vacuum-Dry Encapsulation_Room Temp.		Vacuum-Dry Encapsulation_ 4C°
		MEAN	SD	MEAN	SD	MEAN	SD	MEAN	SD	MEAN	SD
Miristic acid	C 14:0	7.49748	0.572819	6.48071	0.297437	7.35829	1.48607	0.930015	0.0450156	2.74835	0.159628
Palmitic acid	C 16:0	14.2236	2.50032	17.9444	0.658724	17.5458	2.38809	15.6103	0.114205	16.5626	0.0903614
Palmitoleic acid	C 16:1 9 cis	0.937241	0.237276	0.486846	0.273001	0.505376	0.555454	0.16317	0.00849237	0.130655	0.0139065
Margaric acid	C 17:0	0.727475	0.125258	0.518597	0.108305	0.471138	0.126041	0.424071	0.0256052	0.494875	0.0210287
Stearic acid	C 18:0	6.25806	1.32564	9.73213	1.50357	8.90719	1.9352	7.34129	0.0851127	7.70547	0.0638872
Elaidic acid	C 18:1 9 Trans	1.36054	0.172358	0.0964207	0.0383947	0.187199	0.254583	0.0718013	0.0208403	0.0542783	0.00369866
Oleic acid	C 18:1 9 cis	10.8824	2.60007	1.47452	0.259904	1.32343	0.381382	1.02341	0.149271	1.0387	0.0289284
Vaccenic acid	C 18:1 11 cis	0.58062	0.144646	2.22809	0.0225123	2.08114	0.346859	1.65258	0.0696946	2.06955	0.00184061
Linoleic acid	C 18:2 ω6	3.46107	0.705853	2.55102	0.347547	2.69883	0.181163	1.93071	0.107483	2.40118	0.0266028
Arachidic acid	C 20:0	0.283314	0.0746325	0.262448	0.0822308	0.239423	0.134449	0.149926	0.00374174	0.140399	0.00257617
γ - Linolenic acid	C 18:3 ω6	0.342391	0.0257439	0.0677213	0.0482434	0.0937537	0.118417	0.032547	0.0121888	0.0283707	0.0060633
Gadoleic acid	C 20:1 9 cis	0.115678	0.0553952	0.096522	0.0462489	0.260604	0.367885	7.98393	0.869658	0.348174	0.13634
α - Linolenic acid	C 18:3 ω3	1.36174	0.0662985	0.414269	0.418075	0.284651	0.261533	0.119524	0.0198802	0.102357	0.0209184
Heneicosanoic acid	C 21:0	0.409201	0.130174	0.0335043	0.0238373	0.0180787	0.0167204	0.003487	0.001944	0.00463467	0.00192474
Eicosadienoic acid	C 20:2 ω6	0.575872	0.0618135	0.187967	0.0213815	0.215387	0.0390565	0.115281	0.0234102	0.097663	0.00681723
Behenic acid	C 22:0	0.386416	0.0715908	0.159893	0.0926209	0.310769	0.368254	0.111817	0.0375056	0.0879857	0.00821371
Dihomo-γ-linolenic acid (DGLA)	C 20: 3 ω6	0.509489	0.126146	1.3259	0.309946	1.24862	0.0259152	0.891446	0.0213469	1.04815	0.016972
Erucic acid	C 22:1 cis	0.527028	0.0758672	0.132696	0.122943	0.0822047	0.0702617	0.0632657	0.0364234	0.0472437	0.0104982
Eicosatrienoic acid	C20:3 cis ω3	40.7406	5.3241	2.11926	0.666413	2.9493	3.19455	1.21131	0.22284	1.15805	0.270785
Arachidonic acid	C 20:4 ω6	0.886994	0.118604	4.92838	0.593863	5.13364	0.748186	8.28385	0.396106	5.73135	0.065645
Lignoceric acid	24:0	0.880657	0.690194	0.254144	0.0823175	0.406479	0.246101	0.13999	0.0124223	0.112222	0.0100597
Eicosapentaenoic acid (EPA)	C 20:5 ω3	0.637656	0.0454136	0.288947	0.29212	0.297642	0.366765	0.117154	0.0468902	0.0870653	0.0144915
Nervonic acid	C 24:1 cis	0.205164	0.0712651	0.0555373	0.0201677	0.065388	0.0873901	0.0229243	0.00715002	0.0121277	0.00220717
Docosapentaenoic acid (DPA)	C 22:5 ω3	0.674591	0.29134	0.690411	0.0789902	0.547475	0.0636311	0.534805	0.0168935	0.665295	0.0166501
Docosahexaenoic acid (DHA)	C 22:6 ω3	5.53473	1.35084	47.4697	4.93783	46.7675	8.36995	51.0714	0.944907	57.1233	0.370174
Saturated Fatty Acids	SFAs	30.6662	2.85041	35.3858	2.69168	35.2572	3.89999	24.7109	0.208846	27.8565	0.295909
Monounsaturated Fatty Acids	MUFA	13.2481	2.25612	4.47422	0.706278	4.31814	1.12286	10.9093	0.89015	3.64645	0.14134
Poliunsaturated Fatty Acids	PUFA ω6	5.77581	0.676257	9.06099	0.121254	9.39024	0.639139	11.2538	0.448587	9.30672	0.0977395
Poliunsaturated Fatty Acids	PUFA ω3	48.9493	5.40364	50.9826	3.55096	50.8466	4.63181	53.0542	1.11964	59.136	0.144949
Total PUFA	PUFA TOT	54.7251	4.80201	60.0436	3.42991	60.2368	5.25496	64.308	0.72127	68.4428	0.242284
Total TRANS	TRANS TOT	1.36054	0.172358	0.0964207	0.0383947	0.187199	0.254583	0.0718013	0.0208403	0.0542783	0.00369866
	Sum	100	2.24693e-14	100	1e-06	99.9993	0.00114864	100	5.7735e-07	100	2.3094e-06
Supplementary Table S1. Relevant Fatty Acids and standard deviation on Freeze-Dry and Spin-Dry spermatozoa preserved respectively at room temperature and at 4°C. SFA: C14:0 + C16:0 + C17:0 + C18:0 + C20:0 + C21:0 + C22:0 + C24:0. MUFA: C16:1 9cis + C18:1 9 cis + C18:1 11cis + C22:1 cis + C24:1 cis. PUFAω6: C18:2 ω6 + C18:3 ω6 + C20:2 ω6 + C20:3 ω6 + C20:4 ω6. PUFAω3: C18:3 ω3 + C20:3 cisω3 + C20:…
